# Supplementary material for: Approaches to Research Ethics in Health Research on YouTube: Systematic Review
Source: J Med Internet Res. 2023 Oct 4;25:e43060. doi: 10.2196/43060 (PMC10585438; doi:10.2196/43060)
Supplement: Multimedia Appendix 1 [file jmir_v25i1e43060_app1.xlsx]

## Sheet: Supplemental1
Table S1: Individual listing of public health topic, whether study included identifying information, IRB processes of included articles (n=119) for systematic review of public health studies of YouTube 2006-2019.
First Author, Year	Reference number	Public Health Topic	Specific topic	Type of outcome	Identifying Information Reported (1=yes; 0=no)	Sought IRB Review (1=yes; 0=no)	Authors stated not human subjects research	IRB Determined not human subjects research (1=yes; 0=no)	IRB Aproved (1=yes; 0=no)
Abdoli, 2019	15	non-communicable/chronic diseases	Diabetes	descriptive	1	0	0	0	0
Abedin, 2015	16	non-communicable/chronic diseases	Diabetes	utility	0	0	0	0	0
Ache, 2008	17	infectious diseases	Human papillomavirus vaccine	attitudes	1	0	0	0	0
Adorisio, 2015	18	other	Pediatric surgery	utility	0	0	0	0	0
Athanasopoulou, 2016	19	mental health/substance use	Schizophrenia	attitudes	0	0	0	0	0
Backinger, 2010	20	mental health/substance use	Tobacco	descriptive	1	0	0	0	0
Basch, 2014	21	non-communicable/chronic diseases	Colon cancer	descriptive	0	0	0	0	0
Basch, 2015	22	other	Bullying	descriptive	0	0	0	0	0
Basch, 2015	23	infectious diseases	Ebola	descriptive	0	0	0	0	0
Basch, 2015	24	non-communicable/chronic diseases	Breast cancer	descriptive	1	0	0	0	0
Basch, 2015	25	non-communicable/chronic diseases	Skin cancer	descriptive	1	0	0	0	0
Basch, 2016	26	mental health/substance use	Tobacco	descriptive	0	1	1	0	0
Basch, 2016	27	infectious diseases	Human papillomavirus	descriptive, public opinion	0	0	0	0	0
Basch, 2016	28	non-communicable/chronic diseases	Diet	descriptive	0	1	1	0	0
Basch, 2016	29	non-communicable/chronic diseases	Diabetes	descriptive	0	1	1	0	0
Basch, 2017	30	infectious diseases	Vaccines	descriptive	1	1	1	0	0
Basch, 2017	31	non-communicable/chronic diseases	anal cancer	descriptive	0	0	0	0	0
Basch, 2017	32	injury/death	lead poisoning	descriptive	0	1	1	0	0
Basch, 2017	33	infectious diseases	Lyme disease	descriptive	0	1	1	0	0
Basch, 2017	34	non-communicable/chronic diseases	Diet	descriptive	0	1	0	1	0
Basch, 2017	35	infectious diseases	Zika	descriptive	0	1	0	1	0
Basch, 2018	36	infectious diseases	Clostridium difficilie	descriptive	0	1	1	0	0
Basch, 2018	37	infectious diseases	Eastern equine encephylitis	descriptive	0	1	1	0	0
Basch, 2018	38	other	Skin bleaching	descriptive	0	0	0	0	0
Basch, 2018	39	non-communicable/chronic diseases	Tinnitus	descriptive	0	1	1	0	0
Basch, 2018	40	non-communicable/chronic diseases	TMJ	descriptive	0	0	0	0	0
Basch, 2019	41	injury/death	car accident	descriptive	0	1	0	1	0
Basch, 2019	42	non-communicable/chronic diseases	Celiac disease	descriptive	0	1	1	0	0
Beydilli, 2016	43	other	Emergency medicine	descriptive, utility	0	0	0	0	0
Bicquelet, 2017	44	non-communicable/chronic diseases	chronic pain	public opinion/attitudes	1	0	0	0	0
Biggs, 2013	45	non-communicable/chronic diseases	rhinosinusitis	descriptive, utility	0	0	0	0	0
Bora, 2018	46	infectious diseases	Zika	quality, utility	0	0	0	0	0
Borgmann, 2018	47	non-communicable/chronic diseases	urology	public interest	0	0	0	0	0
Briones, 2012	48	infectious diseases	Human papillomavirus vaccine	descriptive, attitudes	0	0	0	0	0
Bromberg, 2011	49	mental health/substance use	Tobacco	attitudes, descriptive	1	0	0	0	0
Butler, 2012	50	injury/death	Burn/first aid	quality, utility	0	0	0	0	0
Camm, 2013	51	non-communicable/chronic diseases	Heart disease	quality, utility	1	0	0	0	0
Carroll, 2013	52	mental health/substance use	Tobacco	descriptive	0	0	0	0	0
Chin, 2010	53	infectious diseases	Vaccines	attitudes	0	1	0	0	1
Chou, 2011	54	non-communicable/chronic diseases	Cancer survivor	narrative descriptive	1	0	0	0	0
Clarke Hillyer, 2017	55	non-communicable/chronic diseases	Breast cancer	descriptive	0	0	0	0	0
Clerici, 2012	56	non-communicable/chronic diseases	Rhabdomyosarcoma	descriptive, utility	0	0	0	0	0
Coates, 2019	57	non-communicable/chronic diseases	Diet	descriptive	1	0	0	0	0
Covolo, 2017	58	infectious diseases	Vaccines	attitudes	0	0	0	0	0
Delli, 2016	59	non-communicable/chronic diseases	Sjogrens Syndrome	quality, utility, attitudes	0	0	0	0	0
Dubey, 2014	60	infectious diseases	West Nile virus	utility	0	0	0	0	0
Ehrlich, 2012	61	non-communicable/chronic diseases	Blepharosapsm	descriptive	0	1	0	0	1
Elkarmi, 2016	62	other	Caries	descriptive, quality	0	0	0	0	0
Elkin, 2010	63	mental health/substance use	Tobacco	attitudes, descriptive	1	0	0	0	0
Fat, 2012	64	non-communicable/chronic diseases	Tourettes syndrome	attitudes, utility	1	0	0	0	0
Forsyth, 2010	65	mental health/substance use	Tobacco	descriptive, attitudes	0	0	0	0	0
Freeman, 2007	66	mental health/substance use	Tobacco	descriptive	1	0	0	0	0
Fullwood, 2016	67	mental health/substance use	Cannabis	descriptive	0	1	0	1	0
Gao, 2013	68	other	Fear of dentist	descriptive	1	0	0	0	0
Garg, 2015	69	non-communicable/chronic diseases	Kidney disease	descriptive, utility, quality	0	0	0	0	0
Gonzalez-Estrada, 2015	70	non-communicable/chronic diseases	Asthma	descriptive, quality, utility	0	1	0	1	0
Gooding, 2011	71	mental health/substance use	Music therapy	descriptive	1	0	0	0	0
Guy, 2018	72	mental health/substance use	Tobacco	description	0	0	0	0	0
Hamzah, 2014	73	other	Fear of dentist	descriptive, narrative	1	0	0	0	0
Hansen, 2016	74	other	Pregnancy	descriptive	0	0	0	0	0
Hassona, 2016	75	non-communicable/chronic diseases	Oral cancer	descriptive, utility	0	1	0	1	0
Haymes, 2016	76	other	Nosebleeds	descriptive, utility, quality	0	0	0	0	0
Hossler, 2008	77	other	Tanning	descriptive, attitudes	0	0	0	0	0
Huang, 2016	78	mental health/substance use	Tobacco	public interest	0	0	0	0	0
Hussin, 2011	79	mental health/substance use	Stigma	descriptive	0	0	0	0	0
Kecojevic, 2018	80	infectious diseases	HIV	descriptive	1	1	0	1	0
Keelan, 2007	81	infectious diseases	Vaccines	descriptive, attitudes	0	0	0	0	0
Kerson, 2012	82	non-communicable/chronic diseases	Epilepsy	descriptive, narrative	1	0	0	0	0
Kim, 2010	83	mental health/substance use	Tobacco	descriptive, accesibility to minors, perceived MPAA rating	0	0	0	0	0
Knight, 2015	84	other	Exercise	descriptive	1	0	0	0	0
Knösel, 2011	85	other	Orthodontics	audience impact homogeneity	0	0	0	0	0
Knösel, 2011	86	other	Dentistry	descriptive, attitudes, quality, audience impact	0	0	0	0	0
Koller, 2016	87	non-communicable/chronic diseases	Arthritis	descriptive, quality	1	0	0	0	0
Kollia, 2017	88	non-communicable/chronic diseases	Autism	descriptive	0	1	1	0	0
Kollia, 2018	89	injury/death	Concussion	descriptive	0	1	1	0	0
Kumar, 2014	90	non-communicable/chronic diseases	Heart disease	utility	0	0	0	0	0
Lewis, 2012	91	mental health/substance use	Self-injury	descriptive	1	1	0	1	0
Li, 2019	92	injury/death	Food poisoning	utility	0	0	0	0	0
Lo, 2010	93	non-communicable/chronic diseases	Epilepsy	opinions, descriptive	1	0	0	0	0
Loeb, 2019	94	non-communicable/chronic diseases	Prostate cancer	quality, accessability	0	0	0	0	0
Luo, 2014	95	mental health/substance use	Tobacco	descriptive, attitudes	0	0	0	0	0
Lynch, 2012	96	non-communicable/chronic diseases	Diet	descriptive, narrative	0	1	1	0	0
MacLean, 2017	97	mental health/substance use	Generalized anxiety disorder	descriptive	0	1	0	1	0
McAdam, 2019	98	mental health/substance use	Tobacco	behavior analysis	0	0	0	0	0
Mitchell, 2017	99	other	End of life	descriptive	1	0	0	0	0
Mukewar, 2013	100	non-communicable/chronic diseases	inflammatory bowel syndrome	descriptive, quality, utility, attitudes	1	1	0	1	0
Murugiah, 2011	101	other	CPR	quality, utility	0	0	0	0	0
Nagpal, 2015	102	infectious diseases	Ebola	quality, utility	0	0	0	0	0
Nasri, 2018	103	injury/death	Safety hazards	public knowledge, influence of YT on consumer markets	0	0	0	0	0
Owczarczak, 2018	104	injury/death	Dog bites	public opinion/attitudes	1	1	1	0	0
Pandey, 2010	105	infectious diseases	Influenza	utility, popularity	0	0	0	0	0
Pathak, 2015	106	infectious diseases	Ebola	utility	1	0	0	0	0
Paul, 2017	107	other	Contraception	quality, reliability	0	1	0	0	1
Primack, 2015	108	mental health/substance use	Alcohol	descriptive, public opinion	0	0	0	0	0
Richardson, 2011	109	mental health/substance use	Tobacco	descriptive	0	0	0	0	0
Richardson, 2014	110	mental health/substance use	Tobacco	descriptive, opinions, quality	0	0	0	0	0
Romito, 2015	111	mental health/substance use	Tobacco	descriptive, public opinion	0	1	0	1	0
Seeley, 2019	112	injury/death	car accident	descriptive	0	0	0	0	0
Seidenberg, 2012	113	mental health/substance use	Tobacco	descriptive	0	0	0	0	0
Sharma, 2016	114	mental health/substance use	Tobacco	descriptive	1	0	0	0	0
Singh, 2012	115	non-communicable/chronic diseases	Rheumatoid arthritis	descriptive, quality, utility	0	0	0	0	0
Sood, 2011	116	non-communicable/chronic diseases	Kidney disease	descriptive, utility	0	0	0	0	0
Sorensen, 2014	117	other	Tonsillectomy	decriptive, quality	0	1	1	0	0
Stamelou, 2011	118	non-communicable/chronic diseases	Movement disorders	descriptive	0	0	0	0	0
Staunton, 2015	119	non-communicable/chronic diseases	Scoliosis	descriptive, quality	0	0	0	0	0
Steinberg, 2008	120	non-communicable/chronic diseases	Prostate cancer	quality, attitudes	0	0	0	0	0
Stephen, 2012	121	non-communicable/chronic diseases	Pelvic floor	descriptive	1	0	0	0	0
Strychowsky, 2013	122	other	Tonsillectomy	utility	1	1	1	0	0
Syed-Abdul, 2013	123	mental health/substance use	Anorexia	public opinion/attitudes	1	0	0	0	0
Tang, 2017	124	non-communicable/chronic diseases	Alzheimers	descriptive	0	0	0	0	0
Thomas, 2012	125	mental health/substance use	Arson behavior	descriptive	1	0	0	0	0
Tian, 2010	126	other	Organ donation	descriptive, attitudes	0	0	0	0	0
Whitehead, 2018	127	injury/death	violence	descriptive, narrative	1	0	0	0	0
Williams, 2014	128	injury/death	Concussion	descriptive	0	0	0	0	0
Wong, 2013	129	non-communicable/chronic diseases	Epilepsy	descriptive, attitudes, accessibility, quality	0	1	0	1	0
Yaylaci, 2014	130	other	CPR	descriptive, quality	0	0	0	0	0
Yiannakoulias, 2017	131	infectious diseases	Lyme disease	publi opinion	0	0	0	0	0
Yiannakoulias, 2019	132	infectious diseases	Vaccines	descriptive, public opinion/attitudes	0	0	0	0	0
Yoo, 2012	133	non-communicable/chronic diseases	Obesity	descriptive	0	0	0	0	0
		10
		10
